# Supplementary material for: Assessing the routine-practice gap for home blood pressure monitoring among Chinese adults with hypertension
Source: BMC Public Health. 2020 Nov 23;20:1770. doi: 10.1186/s12889-020-09901-0 (PMC7686714; doi:10.1186/s12889-020-09901-0)
Supplement: Supplementary file 1 — Additional file 1. Home BP monitor ownership and measurement of a structured questionnaire developed for this study and independent determinants of controlled office BP among treated hypertensive sample. The survey instrument used in the study to assess home BP monitor and routine-practice of HBPM among Chinese adults with hypertension. Table S1. Home BP monitor ownership and routine practice of HBPM survey. The questions and possible responses used in the assessment of home BP monitor ownership, HBPM weekly and optimal HBP monitoring behavior. Table S2. Health care providers’ HBPM practice survey. The data used to assess the value of health care providers on HBPM and the application of HBPM readings for treatment adjustment. Table S3. Physical examination. The data used in the assessment of overweight or obesity and control of office blood pressure. Table S4. Summary of independent determinants of office BP control. OR and 95% CI indicated the correlation between HBPM weekly or other factors and controlled office BP among treated hypertensive patients. [file 12889_2020_9901_MOESM1_ESM.zip]

Archive with 4 entries (4 files):
- Table S1R3.doc
- Table S2R3.doc
- Table S3R3.doc
- Table S4R3.doc
